# Supplementary material for: Plant viral intergenic DNA sequence repeats with transcription enhancing activity
Source: Virol J. 2005 Feb 24;2:16. doi: 10.1186/1743-422X-2-16 (PMC554758; doi:10.1186/1743-422X-2-16)
Supplement: Additional File 1 — Excel worksheet listing viral elements that fail to enhance expression [file 1743-422X-2-16-S1.xls]

## Sheet: Inactive Elements
Table 2 - Viral elements that fail to enhance expression
Element Identifier	GenBank Accession #	Comments	Enhancement (relative to 35Smin = 1.0)	Standard Error (n=3-10)	Repeat Size (bp)	Bases between repeats (in virus)	Virus Name	Genus	Sequences tested: Adaptors: Left=AAGCTTCTAGA or AAGCTT(*), Right=GGATCCTCGAG or (*)GGATCC, The ^ symbol represents a common stuffer sequence (GAAGATAATC),
DR18	X15983		0.326667	0.0400925	9	68	Abutilon mosaic-A	Begomovirus	GAATGGGAG^GAATGGGAG
DR06	X15984		0.526667	0.123468	10	18	Abutilon mosaic-B	Begomovirus	*CCCTGGTGCT^CCCTGGTGCT*
IR01	X15984	Rep site stem	0.747778	0.194677	11	12	Abutilon mosaic-B	Begomovirus	*GCGGCCATCCG^CGGATGGCCGC*
IR07	X15984		0.88	0.160706	10	3	Abutilon mosaic-B	Begomovirus	ACCTTTAATT^AATTAAAGGT
IR27	X74516		0.611429	0.249474	10	43	Ageratum yellow vein-A	Begomovirus	TCGGTACTCA^TGAGTACCGA
DR39	M88180		0.4	0.129615	21	41	Bean dwarf mosaic	Begomovirus	TTCAACAACTGTTCATCAATT^TTCAAGAACAGTTCATCATTT
DR07	Y11023		1	nd	8	0	Bean yellow dwarf	Mastrevirus	*TGCCTCCA^TGCCTCCA*
PAL17	AJ002453		0.776	0.132706	28	0	Bhendi yellow vein mosaic-A	Begomovirus	TTGGGTCTCAATATATAGTGAGACCCAA
DR20	U65529		0.57	0.062361	14	84	Cabbage leaf curl	Begomovirus	TTTTTGGTGTCTTG^TTTTTGGTGTCTTG
DR26	U65529		1.06286	0.35876	13	0	Cabbage leaf curl	Begomovirus	AGGACTCCAGGGG^AGGACGCCAGGaG
DR31	U65530		0.471429	0.0483368	12	61	Cabbage leaf curl	Begomovirus	AAACCCAGATTT^AAACCCAGATATT
DR43	U65530		0.24	0.0244949	13	140	Cabbage leaf curl	Begomovirus	GGCTAACGCTTAT^GGCTATCGCTTAT
IR03	X15984	Dup of IR01	0.72	nd	11	11	Cabbage leaf curl	Begomovirus	*GCGGCCATCCG^CGGATGGCCGC*
IR21	U65529		0.86	0.0632151	7	2	Cabbage leaf curl	Begomovirus	TGCGTGG^CCACGCA
IR22	U65529		0.846667	0.127493	7	76	Cabbage leaf curl	Begomovirus	TGAAATC^GATTTCA
IR14	M20021		0.95	nd	8	1	Chloris striate mosaic	Mastrevirus	*TGGATGAA^TTCATCCAG*
IR45	M20021		0.243333	0.147962	8	1	Chloris striate mosaic	Mastrevirus	TGGATGAA^TTCATCCA
IR46	M20021		0.326667	0.466793	8	6	Chloris striate mosaic	Mastrevirus	TGGCACTT^AAGTGCCA
IR47	M20021		0.265	0.413591	9	7	Chloris striate mosaic	Mastrevirus	GAAATGTAA^TTACATTTC
PAL25	M20021		0.582	0.188183	18	0	Chloris striate mosaic	Mastrevirus	GGGAGAAGGCCTTCTCCC
DR09	AJ002459		0.545	0.152028	14	13	Cotton leaf curl-A	Begomovirus	*TACACCGATTGCCA^TACACCGATTGCCA*
IR10	NC_001478	Rep site stem	0.86	0.18202	11	17	Digitaria streak	Mastrevirus	GGGGGTGGGGC^GCCCCACCCCC
IR16	NC_001478		1.13	0.153726	7	3	Digitaria streak	Mastrevirus	*TTGGGCC^GGCCCAAG*
DR27	Z83257		0.885714	0.242873	15	19	East African cassava mosaic-A	Begomovirus	CCGCGCCCGAAAAAG^CCGCGCCGTGAAAG
IR23	Z83257		0.746667	0.228014	8	2	East African cassava mosaic-A	Begomovirus	GAAACCGT^ACGGTTTC
IR32	Z83257		0.4825	0.10424	6	8	East African cassava mosaic-A	Begomovirus	CCTGTT^AACAGG
PAL12	AF126806		1.206	0.155986	12	0	East African cassava mosaic-A	Begomovirus	TTCACGCGTGAA
PAL13	AF126807		0.3975	0.0529013	18	0	East African cassava mosaic-A	Begomovirus	GAAACCGTGAACGGTTTC
DR01	X80879		0.685	0.0671751	9	5	Faba bean necrotic yellow	Nanovirus	*CCTTGGAAC^CCTTGGAAC*
PAL05	AJ132184		0.8475	0.16798	17	0	Faba bean necrotic yellow	Nanovirus	ATCTTCCAATGGAAGAT
PAL07	X80879		1.016	0.126647	18	0	Faba bean necrotic yellow	Mastrevirus	AGCGGGAAATTTCCCGCT
PAL08	X80879		1.168	0.20989	13	0	Faba bean necrotic yellow	Nanovirus	CCTTGGACCAAGG
DR28	U92532		0.994	0.291391	10	9	Leonurus mosaic	Begomovirus	GCTCGCTTGG^GCTCGCGTGG
IR40	U92532		1.02375	0.163541	8	7	Leonurus mosaic	Begomovirus	AGTTTTAT^ATAAAACT
IR37	NC_001346	Rep site stem	0.216667	0.131146	18	12	Maize streak	Mastrevirus	GCAGGAAAAGAAGGCGCG^CGCGCCTTCTTTTCCTGC
PAL26	AJ132575		1.06	0.231761	20	0	Mung Bean yellow mosaic-A	Begomovirus	ATAATTCAAATTTGAATTAT
DR25	NC_001983/84	Subset of DR23	0.483333	0.0232538	7	77	Mungbean yellow mosaic-A	Begomovirus	CGGTGTA^CGGTGTA
IR12	NC_001983		0.873333	0.225944	7	12	Mungbean yellow mosaic-A	Begomovirus	*ATAAAGA^TCTTTAT*
PAL02	AF314530		0.6825	0.0969659	20	0	Mungbean yellow mosaic-A	Begomovirus	ATAATTCAAATTTGAATTAT
DR05	NC_001983/84	Overlaps DR23	0.5725	0.0709203	8	0	Mungbean yellow mosaic-B	Begomovirus	*TGTATCGG^TGTATCGG*
DR23	NC_001983/84	Includes DR25	0.65	0.0758654	10	146	Mungbean yellow mosaic-B	Begomovirus	ATCGGTGTAT^ATCGGTGTAT
IR02	NC_001983/84		0.936667	0.169354	10	12	Mungbean yellow mosaic-B	Begomovirus	*GGGTCCTCAG^CTGAGGACCC*
IR08	NC_001984		0.892222	0.237573	10	4	Mungbean yellow mosaic-B	Begomovirus	AACAAATATT^AATATTTGTT
IR17	NC_001983/84		0.83	0.184061	11	12	Mungbean yellow mosaic-B	Begomovirus	*GGGGTCCTCAG^CTGAGGACCCC*
IR18	NC_001984		0.485	0.211968	9	8	Mungbean yellow mosaic-B	Begomovirus	*TATCGTTTC^GAAACGATAG*
IR20	NC_001984		0.992857	0.268419	9	8	Mungbean yellow mosaic-B	Begomovirus	GTTTAGATT^AATCTAAAC
PAL03	NC_001984		0.695	0.180896	8	0	Mungbean yellow mosaic-B	Begomovirus	TATGCATAA
IR29	X60168		1.14571	0.1962	8	2	Panicium Streak	Mastrevirus	AATAAAAC^GTTTTATT
DR12	X60168		0.38	nd	9	6	Panicum streak	Mastrevirus	*GCTAAAGAA^GCTAAAGAA*
DR15	L39638/X60168		0.526667	0.1327	13	51	Panicum streak	Mastrevirus	*CCCCGGTGCGATT^CCCCGGTGCGATT*
DR24	L39638/X60168		1.11857	0.33263	9	6	Panicum streak	Mastrevirus	TTCTTTAGC^TTCTTTAGC
DR41	X60168		0.39	0.0800781	12	53	Panicum streak	Mastrevirus	AATCGCCCCGGG^AATCTCACCGGG
IR28	X60168		0.727143	0.241414	9	4	Panicum Streak	Mastrevirus	TCATCCTCG^CGAGGATGA
IR38	U57457		0.515	0.0957431	9	8	Pepper golden mosaic	Mastrevirus	ATAAATGCA^TGCATTTAT
PAL18	X70418		0.668	0.186371	10	0	Pepper huasteco-A	Begomovirus	GGTGTACACC
DR03	X70419		0.975556	0.179059	9	3	Pepper huasteco-B	Begomovirus	*TTATATTCA^TTATATTCA*
PAL19	AY044163		1.182	0.293319	11	0	Pepper huasteco-B	Begomovirus	CAATTAAATTG
IR15	NC_001934/5	Overlaps IR49	0.975	0.0616452	7	9	Potato yellow mosaic-B	Begomovirus	*GGAACTT^AAGTTCC*
DR04	Y15034		1.05	nd	11	4	Potato yellow mosaic-A	Begomovirus	*GGGCTTTACTT^GGGCTTTACTT*
IR39	Y15033		0.5325	0.0772511	9	38	Potato yellow mosaic-B	Begomovirus	TGTCCACCG^GGTGGGACA
IR41	AY120883		1.21125	0.0862987	12	4	Potato yellow mosaic-B	Begomovirus	TTTAATTTAAAA^TTTTAAATTAAA
IR49	NC_001935	Overlaps IR15	0.233333	0.252605	16	30	Potato yellow mosaic-B	Begomovirus	GTTCCCCCGTTCCCCC^GGGGGAACGGGGGAAC
DR10	NC_002047		0.921429	0.110295	14	0	Sida golden mosaic	Begomovirus	*GGGACTCCAGTTGA^GGGACTCCAGTTGA*
IR40	U92532		1.02375	0.163541	8	7	Leonurus mosaic	Begomovirus	AGTTTTATGAAGATAATCATAAAACT
DR35	V11101		0.3	0.00816497	18	36	Sida golden mosaic	Begomovirus	TTCATCAGTTACTTTCTG^TTCAACAGCTACTTTCTG
DR36	NC_002047		0.74125	0.191959	15	59	Sida golden mosaic	Begomovirus	CATCACCAGATTTCT^CTTCACCAACTTTCT
DR22	DR001937		0.726667	0.0856781	9	78	Squash leaf curl	Begomovirus	GGGACACCA^GGGACACCA
IR24	NC_003813		0.718571	0.261451	9	3	Subterranean clover stunt SCSV1	Nanovirus	TTCTGAACA^TGTTCAGAA
IR25	NC_003813		0.74	0.315765	7	1	Subterranean clover stunt SCSV1	Nanovirus	GCGTACT^AGTACGC
IR31	U16731		0.7075	0.0769921	9	6	Subterranean clover stunt SCSV2	Nanovirus	ACACTTTCT^AGAAAGTGT
IR13	NC_003815		0.65	0.184936	10	3	Subterranean clover stunt SCSV3	Nanovirus	*CTTTACTTCG^CGAAGTAAAG*
IR33	NC_003815		1.1625	0.0993533	11	3	Subterranean clover stunt SCSV3	Nanovirus	TTAATTTAATTG^AATTAAATTAA
IR26	NC_003816		0.898571	0.104891	9	1	Subterranean clover stunt SCSV4	Nanovirus	AAGCGTACT^AGTACGCTT
IR34	NC_003816		0.78625	0.177505	11	6	Subterranean clover stunt SCSV4	Nanovirus	TTCTTCGTTGT^ACAACGAAGAA
PAL14	U16733		0.732	0.100567	10	0	Subterranean clover stunt SCSV4	Nanovirus	GACAGCTGTC
DR16	U16734		0.73	0.044017	10	23	Subterranean clover stunt SCSV5	Nanovirus	GCTTTACTTT^GCTTTACTTT
IR35	U16734		1.06571	0.116473	8	7	Subterranean clover stunt SCSV5	Nanovirus	AAGTAAAG^CTTTACTT
IR36	NC_003819		0.7525	0.0871895	10	3	Subterranean clover stunt SCSV7	Nanovirus	CTTTACTTCG^CGAAGTAAAG
DR42	NC_003744		0.236667	0.0400925	11	3	Sugarcane streak	Mastrevirus	CAAAGCCGGCG^CAAAGCAGCCG
IR43	NC_003744		0.524	0.109908	8	85	Sugarcane Streak	Mastrevirus	GGTTTGCG^CGCAAACC
IR44	NC_003744	Rep site stem	0.276667	0.0768318	12	12	Sugarcane Streak	Mastrevirus	ATGAAAAAGCGC^GCGCTTTTTCAT
IR50	NC_001868		0.2	0.0707107	6	4	Sugarcane streak-Egypt	Mastrevirus	CCAGGA^TCCTGG
DR38	K02030		0.6075	0.162149	34	28	Tomato golden mosaic-B	Begomovirus	GCAGCGAGGGTTGAATTTCATAGCTATTCTCTTG^GCAGCAAGGCTTGAATTTCATAGCTATTCTCTTG
PAL20	X04485		0.468	0.153656	16	0	Tomato golden mosaic-B	Begomovirus	TTGCTGCATGCAGCAA
IR06	L14461		0.615	0.0402418	9	2	Tomato mottle	Begomovirus	*CCTTTAATT^CCTTTAATT*
PAL22	X84735		0.858	0.124721	14	0	Tomato pseudo curly top	Topocuvirus	GGCCTTATAAGGCC
IR05	U38239	Rep site stem	0.35	0.250917	9	11	Tomato yellow leaf curl-A	Begomovirus	*GGCCATCCG^CGGATGGCC*
DR11	X63016		0.92	nd	12	16	Tomato yellow leaf curl-B	Begomovirus	*CAATCGGTGTCT^CAATCGGTGTCT*
PAL21	X63016		0.886	0.108568	14	0	Tomato yellow leaf curl-B	Begomovirus	GTAACGCGTGTTAC
PAL24	X89653		0.798	0.139606	12	0	Tomato yellow leaf curl-B	Begomovirus	TTAATATATTAA
IR04	X02869	Rep site stem	0.898333	0.270585	9	12	Wheat dwarf	Mastrevirus	*CCACGCGGG^CCCGCGTGG*
